# Supplementary material for: Oral Curcumin–Thioketal–Inulin Conjugate Micelles against Radiation–Induced Enteritis
Source: Antioxidants (Basel). 2024 Mar 29;13(4):417. doi: 10.3390/antiox13040417 (PMC11047665; doi:10.3390/antiox13040417)
Supplement: Supplementary file 1 [file antioxidants-13-00417-s001.zip]

Archive with 1 entries (1 files):
- antioxidants-2900513-supplementary.pdf
